# Supplementary material for: Influence of the densities and nutritional components of bacterial colonies on the culture-enriched gut bacterial community structure
Source: AMB Express. 2021 May 31;11:78. doi: 10.1186/s13568-021-01240-6 (PMC8167003; doi:10.1186/s13568-021-01240-6)
Supplement: Supplementary file 2 — Additional file 2: Table S1: Relative abundance of fecal bacteria in genus level. Table S2: The numbers of CFU in various media (CFU/plate). [file 13568_2021_1240_MOESM2_ESM.xlsx]

## Sheet: Table S1
Table S1 Relative abundance of fecal bacteria in genus level
	Uncultured	Cultured
genus	Control	BH	CM	GAM	BL	MH	NA	RCM	TSA	Average
Staphylococcus	0.0867044	0.449316	0.203056	0.129927	0.104042	0.389405	0.37056	0.227107	0.361881	0.279412
Lactobacillus	0.211926	0.296515	0.060472	0.159024	0.102961	0.288938	0.137115	0.175847	0.241509	0.182797
Citrobacter	0.0105719	0.00602414	0.227266	0.187734	0.245092	0.190072	0.263865	0.131361	0.0549782	0.163299
Bacteroides	0.0480985	0.126881	0.0731138	0.0480269	0.183858	0.0203402	0.0153789	0.0379198	0.0645113	0.0712537
Aerococcus	0.0459903	0.061805	0.0572149	0.0334094	0.0442419	0.0613096	0.0494677	0.22576	0.0700006	0.0754011
Enterococcus	0.00319947	0.0221082	0.0939565	0.00886147	0.0230722	0.0133581	0.0117354	0.161127	0.0161392	0.0437947
Acinetobacter	0.00616496	0.0055324	0.0774491	0.00390393	0.0423125	0.00722779	0.0744349	0.00275218	0.147131	0.0450929
Parabacteroides	0.00361669	0.00109511	0.0193362	0.0891669	0.0278987	0.00206278	0.00441118	0.00326592	0.0258442	0.0216351
Sporosarcina	5.17197e-05	5.14132e-05	0.0139246	0.147232	0.0296258	0.00300237	0.0149178	0.000620303	0.00191128	0.0264107
Proteus	0.000253958	1.47833e-05	5.46647e-05	0.0655401	0.0292929	1.95e-05	0.00156051	0.00426533	2.31833e-05	0.0125964
Escherichia-Shigella	0.00199319	0.000655696	0.0615997	0.00145842	0.0219296	0.000669691	6.01792e-05	0.000574773	0.000593864	0.0109427
Bacillus	0.00418562	0.0036671	0.000638706	0.000104888	0.022477	0.00636726	0.000240191	0.00282741	0.00214014	0.00480784
Ruminococcaceae UCG-014	0.108016	0.000446602	0.000722146	0.000242944	0.000887444	0.00137509	2.45296e-05	0.000889247	0.000938294	0.000690787
Enterobacter	0.00819753	0.00238669	0.01941	0.00908202	0.000543759	0.00147764	0.00102082	0.010679	0.00129981	0.00573747
Muribaculaceae uncultured bacterium	0.0891139	0.000137247	0.000110156	8.6e-06	0.005037	0.000607351	0	0.000423074	0.000395405	0.000839854
Alistipes	0.0621078	0.000129929	0.000149197	0.000851452	0.00512572	0.000363554	2.4e-05	0.000624075	0.000188247	0.000932021
Lachnospiraceae NK4A136 group	0.0675614	0.000413026	0.000172778	2.58012e-05	0.000519912	0.000956224	1.108e-05	0.00015152	0.00111876	0.000421138
Microbacterium	0.0010786	0.00015716	0.000514369	0.000276484	0.00030294	0.000369915	0	0.00364084	0.000293969	0.00069446
Lachnospiraceae uncultured	0.0340385	0.000197356	0.000438951	6.2236e-05	0.000224004	0.00033457	0	0.000244953	0.000386171	0.00023603
Enterorhabdus	0.0318414	0.000254768	0.000149814	0.000142033	0.000450071	5.33942e-05	4.24968e-05	0.000221844	0.000100705	0.000176891
Parasutterella	0.000164074	0.00157353	0.00771667	6.43293e-05	0.000383129	0.00252917	0.00103049	0.000288658	0.000292612	0.00173482
Candidatus Saccharimonas	0.0243638	0.000106898	4.83998e-05	8.6e-06	0.000130437	5.80622e-05	0	0.000131482	4.87085e-05	6.65735e-05
Roseburia	0.0180099	0.000515209	9.80985e-05	2.1e-06	0.000203909	0.000344273	2.84e-06	0.000168791	0.000193806	0.000191128
Blautia	0.0146762	5.28597e-05	0	0	0.00016451	0.000149376	0	0	0.000228727	7.44342e-05
Cellulomonas	0.000471889	1.155e-05	0.000123215	3.76918e-05	5.74977e-05	0.000124019	0	0.000251015	5.2059e-05	8.2131e-05
Jeotgalicoccus	0.0114117	0.000554178	0	0	0.00106174	0.000570152	0	0.00031162	3.3768e-05	0.000316432
Clostridium sensu stricto 1	0	0.00120091	0	0.00365023	0.00109093	0	0.000111113	0	0	0.000756648
Prevotellaceae UCG-001	0.0124765	6.13223e-05	0	0	0.000104356	9.74942e-05	0	3.49503e-05	7.96735e-05	4.72246e-05
Pseudomonas	0.000353197	0.000117673	0.000475923	8.6e-06	7.51713e-05	0.000735252	1.108e-05	5.80037e-05	0.00435744	0.000729893
Pediococcus	2.58667e-05	0.00553604	0	0	9.22742e-05	0	2.32e-06	4.24935e-05	2.60295e-05	0.000712394
Prevotellaceae NK3B31 group	0.00973073	2.49032e-05	7.9e-06	0	0.00102421	0.000230243	0	3.52e-05	0.000100477	0.000177866
Phyllobacterium	0.00230365	0.000122752	0.000321804	9.6276e-05	0.00103927	2.8656e-05	0.000349104	0.000523456	0.000124371	0.000325711
Streptococcus	0.00113337	0.000197952	0.000385479	3.17445e-05	0.000225587	0.00149037	1.566e-05	0.00053211	0.00062404	0.000437868
Sphingomonas	0.00326995	0.000123143	0.000857617	2.80167e-05	0.000165953	5.85e-06	4.47e-05	0.000949941	0.000135153	0.000288797
Clostridium sensu stricto 7	0	0	0	0.00373339	7.67427e-05	0	5.02174e-05	0	0	0.000482544
Marvinbryantia	0.00640486	4.25232e-05	2.75832e-05	0	2.90397e-05	9.95842e-05	0	1.165e-05	0.000103994	3.92967e-05
Aneurinibacillus	0	0.00326386	0	0	2.08333e-06	0	0	0	0	0.000408243
Akkermansia	2.58667e-05	0.00219969	5.34602e-05	0.000763394	2.14676e-05	1.75573e-05	0	5.31755e-05	8.08333e-06	0.000389604
Ruminococcaceae uncultured	0.00516696	1.76198e-05	0.000149883	3.44015e-05	3.8841e-05	0.000108801	0	2.2242e-05	5.90468e-05	5.38544e-05
Ruminiclostridium 9	0.00544701	6.0143e-05	2.08167e-05	8.6e-06	5.34336e-05	3.73442e-05	0	3.20168e-05	8.88803e-05	3.76543e-05
Ruminiclostridium	0.00516615	3.52398e-05	0	8.6e-06	3.50852e-05	9.54043e-05	0	2.77833e-05	0.000102964	3.81345e-05
Muribaculum	0.00203752	0	0.00178645	0	4.00218e-05	6.83333e-06	2.21496e-05	1.165e-05	4.21962e-05	0.000238663
[Eubacterium] xylanophilum group	0.00385504	1.76198e-05	1.71e-05	0	3.89135e-05	6.22402e-05	0	1.48333e-05	4.04002e-05	2.38884e-05
Corynebacterium 1	0.00351874	0.000233348	9.2e-06	0	1.45926e-05	4.56122e-05	0	2.33002e-05	3.51667e-06	4.11962e-05
Brevundimonas	0	2.08333e-06	6.126e-05	0.00156527	2.4321e-05	3.0156e-05	5.35546e-05	4.75253e-05	6.88333e-06	0.000223881
Butyricicoccus	0.00288723	7.28333e-06	9.2e-06	9.7e-06	1.45201e-05	0.000136928	0	2.90802e-05	5.64802e-05	3.2899e-05
Pedobacter	0.000203486	5.83415e-05	6.37285e-05	1.93945e-05	4.79167e-06	0	0.000182557	0.00108972	4.56507e-05	0.000183023
Lactococcus	0.000197726	0.000944068	8.46495e-05	1.18e-05	9.75e-07	2.16667e-05	3.78644e-05	0.000270505	7.01835e-05	0.000180214
Psychrobacter	0.00247915	0.000142995	9.2e-06	0	2.02863e-05	4.56122e-05	2.98e-06	4.3667e-05	2.8162e-05	3.66129e-05
Raoultella	0.000321262	8.25397e-05	7.6e-06	0.000113053	3.46197e-05	0	9.97784e-05	0.00056844	6.2996e-05	0.000121128
Clostridium sensu stricto 13	0	0	0	0.00111142	1.53083e-05	0	2.726e-05	0	0	0.000144248
[Eubacterium] coprostanoligenes group	0.00197593	1.45667e-05	9.2e-06	0	9.65833e-06	0	0	1.165e-05	2.56847e-05	8.84496e-06
Ruminococcaceae UCG-013	0.00178808	2.49032e-05	1.09333e-05	0	9.65833e-06	0	0	4.26087e-05	0	1.10129e-05
Facklamia	0.00100853	0.000177482	9.2e-06	0	4.86667e-06	0.000128568	0	0.000145581	4.27167e-05	6.35519e-05
Adlercreutzia	0.00188619	2.49032e-05	0	0	2.91877e-05	0	0	7.41667e-06	1.61667e-05	9.70927e-06
Candidatus Arthromitus	0.00142136	3.21865e-05	7.9e-06	0	2.91127e-05	4.7702e-05	0	1.90667e-05	9.69603e-05	2.9116e-05
Ruminiclostridium 5	0.00157069	7.28333e-06	7.16455e-05	8.6e-06	4.79167e-06	0	0	2.355e-05	1.59833e-05	1.64817e-05
Ruminococcaceae UCG-010	0.00163224	1.45667e-05	7.9e-06	0	0	2.2806e-05	0	2.9656e-05	2.41667e-05	1.23869e-05
[Eubacterium] ventriosum group	0.00165093	1.76198e-05	0	8.6e-06	0	0	0	3.94335e-05	0	8.20667e-06
Weissella	0	0.000844561	0	0	0	0	2.98e-06	1.74302e-05	7.01667e-06	0.000108999
Lachnoclostridium	0.00143657	2.49032e-05	3.92055e-05	7.65e-06	4.79167e-06	1.245e-05	1.108e-05	1.74302e-05	1.60833e-05	1.66992e-05
Lachnospiraceae UCG-006	0.00138146	1.97032e-05	0	9.7e-06	1.87417e-05	2.2806e-05	0	1.48333e-05	3.58368e-05	1.52026e-05
Enterobacteriaceae undefined	0.000295402	6.44598e-05	0	1.93945e-05	1.395e-05	2.51333e-05	2.21496e-05	0.000329964	4.56467e-05	6.50872e-05
Thermoactinomyces	0	0.000768784	0	0	9.72842e-06	0	0	0	0	9.73141e-05
Ruminococcaceae NK4A214 group	0.00125414	0	3.37378e-05	8.6e-06	9.72842e-06	2.4896e-05	0	0	4.03202e-05	1.46603e-05
Serratia	0	0.000694438	0	0	1.94567e-05	0	2.32e-06	0	8e-06	9.05268e-05
Clostridiales vadinBB60 group uncultured	0.00114486	0	7.9e-06	8.6e-06	3.23567e-05	4.31942e-05	0	8.71667e-06	1.61667e-05	1.46168e-05
Faecalibacterium	4.49417e-05	0.000394921	0	0	1.77667e-05	0	1.69e-05	0.000148156	9.04732e-05	8.35271e-05
Lachnospiraceae GCA-900066575	0.001153	3.52398e-05	9.2e-06	0	9.73333e-06	2.2806e-05	0	0	1.61667e-05	1.16432e-05
Erysipelatoclostridium	0.00112618	2.49032e-05	0	0	9.73333e-06	0	0	1.165e-05	0	5.78581e-06
Lachnospiraceae UCG-001	0.000970042	1.76198e-05	0	0	9.73333e-06	3.73442e-05	0	0	1.96833e-05	1.05476e-05
UBA1819	0.000909441	2.49032e-05	9.2e-06	0	9.73333e-06	1.245e-05	0	1.165e-05	1.96833e-05	1.09525e-05
Gastranaerophilales uncultured bacterium	0.00100492	0	0	0	4.86667e-06	0	0	0	1.61667e-05	2.62917e-06
Lachnospiraceae A2	0.000982674	1.45667e-05	0	0	0	0	0	1.165e-05	0	3.27708e-06
Ruminococcus 1	0.000849146	1.76198e-05	1.09333e-05	0	0	2.4896e-05	0	1.165e-05	3.51667e-06	8.57698e-06
Cellulosimicrobium	0	1.60667e-06	1.09333e-05	0	0	5.20683e-05	0	0.000376142	0	5.50938e-05
Stenotrophomonas	0	0.000181057	7.34652e-05	0	5.74977e-05	0	0	0.000183016	0	6.18795e-05
Brevibacillus	0	0.000309978	0	0	6.22893e-05	0	0	0	0	4.65334e-05
Erysipelotrichaceae uncultured	0.000489276	1.76198e-05	5.7423e-05	2.58012e-05	4.79167e-06	1.245e-05	0	0	1.51167e-05	1.66503e-05
Lachnospira	0	8.80995e-05	9.2e-06	0	0	0	0	8.71667e-06	0.000254847	4.51079e-05
Glutamicibacter	0	0	4.06827e-05	0	9.75e-07	0.000264342	0	1.63667e-05	8.08333e-06	4.13062e-05
Subdoligranulum	0	0.000281918	0	0	1.55676e-05	0	0	3.48602e-05	8e-06	4.25433e-05
[Eubacterium] nodatum group	0.000433488	1.76198e-05	0	8.6e-06	1.55676e-05	0	0	1.90667e-05	1.61667e-05	9.62759e-06
Enhydrobacter	2.58667e-05	2.31017e-05	0.000175982	0	9.75e-07	2.8656e-05	1.108e-05	1.74302e-05	1.75333e-05	3.43448e-05
Ruminococcaceae UCG-005	0.000481918	0	7.9e-06	0	4.79167e-06	1.245e-05	0	0	0	3.14271e-06
Mollicutes RF39 uncultured bacterium	0.000426947	0	2.08167e-05	0	4.79167e-06	0	0	0	0	3.20104e-06
Rhodococcus	0.000263648	3.07137e-05	3.67775e-05	0	4.86667e-06	0	0	4.35753e-05	0	1.44916e-05
Alloprevotella	0.000272357	0	0	0	4.86667e-06	4.56122e-05	0	1.74302e-05	0	8.48862e-06
Brevibacterium	4.49417e-05	3.21667e-06	0	0	0	0	0	0.000170159	0	2.1672e-05
Leuconostoc	0	0.000128903	0	0	9.75e-07	0	0	0	0	1.62347e-05
Sphingopyxis	0	0	7.6e-06	0	2.19144e-05	0	1.108e-05	9.58655e-05	0	1.70575e-05
Beijerinckiaceae 1174-901-12	0	0	0	5.1135e-05	3.68925e-05	0	3.62084e-05	0	0	1.55295e-05
Bradyrhizobium	4.0197e-05	0	9.2e-06	4.16667e-06	2.59614e-05	1.245e-05	2.98e-06	0	0	6.84476e-06
Methylobacterium	0	1.155e-05	0	1.78e-05	1.00083e-05	0	1.298e-05	8.71667e-06	0	7.63188e-06
Peptostreptococcus	0	6.42558e-05	0	0	0	0	0	0	0	8.03198e-06
Marinilactibacillus	0	3.21278e-05	0	0	0	0	0	0	0	4.01598e-06
Ureibacillus	0	1.87117e-05	0	0	0.00250601	0	0	0	0	0.00031559
Unassigned	0.0112208	0.000435586	0.0772389	0.103434	0.00501202	0.00376658	0.0529578	0.00223168	0.000722825	0.0307249

## Sheet: Table S2
Table S2 The numbers of CFU in variou media (CFU/plate)
Sample name	Medium	Density group	Replicate 1	Replicate 2	Replicate 3	Replicate 4	Replicate 5	Replicate 6	Replicate 7	Replicate 8	Average
B37L	BH	Moderate-density	42	91	59	75	46				63
B37H	BH	Low-density	18	7	12	4	7	12	9	17	11
B39L	BH	Moderate-density	123	120	109	128	69				110
B39H	BH	Low-density	15	15	15	13	11	13			14
B52L	BH	Low-density	47	49	48						48
B52H	BH	Low-density	7	25	5	7	4				9.6
L37L	BL	High-density	150	200	150	250	96	125	110		154
L37H	BL	Low-density	12	10	17	11	6				11
L39L	BL	High-density	240	196	160	280	276	260	295	284	249
L39H	BL	Low-density	17	22	31	20	20				22
L52L	BL	High-density	194	202	176	206	212	168			193
L52H	BL	Moderate-density	26	31	86	162	78	48	23		65
C37L	CM	High-density	218	233	210	143	200	211	155		196
C37H	CM	Low-density	5	12	21	30	20	18	17	19	18
C39L	CM	Moderate-density	42	49	107	85	43				65
C39H	CM	Low-density	11	5	4	12	7	7			8
C52L	CM	Moderate-density	119	91	129	90	104				107
C52H	CM	Low-density	11	14	7	9	10				10
G37L	GAM	Low-density	37	32	43	42	47				40
G37H	GAM	Low-density	7	10	14	11	26	7	57	10	18
G39L	GAM	Moderate-density	125	124	131	84					116
G39H	GAM	Low-density	15	12	16	52	30				25
G52L	GAM	High-density	169	170	132	172	164	151			160
G52H	GAM	Low-density	11	6	9	9	9	9			9
M37L	MH	High-density	278	413	600	570	469				466
M37H	MH	Low-density	39	67	42	45	40	48	51		47
M39L	MH	Moderate-density	61	42	51	52	79	60			58
M39H	MH	Low-density	8	14	8	4	6	3	6		7
M52L	MH	Moderate-density	155	136	96	130	101	96	96	136	118
M52H	MH	Low-density	29	21	22	15	18	19	27		22
N37L	NH	Low-density	32	29	41	48	32	27	23	16	31
N37H	NH	Low-density	6	7	4	4	9				6
N39L	NH	Moderate-density	80	94	77	104	104	98	66		89
N39H	NH	Low-density	14	20	12	15	12	12	18		15
N52L	NH	Moderate-density	146	96	184	109	106	117	145	122	128
N52H	NH	Low-density	20	21	23	18	19	20			20
R37L	RCM	Moderate-density	53	95	160	44	98	232			114
R37H	RCM	Low-density	14	3	12	10	17	14	9		11
R39L	RCM	Moderate-density	39	56	53	56	74	39			53
R39H	RCM	Low-density	11	14	16	14	6	10	6		11
R52L	RCM	Moderate-density	126	158	161	136	150				146
R52H	RCM	Low-density	31	32	40	32	33	43	31	25	33
T37L	TSA	Moderate-density	72	70	40	290	110	83	134	95	112
T37H	TSA	Low-density	18	11	7	18	16	10	7	7	12
T9L	TSA	Moderate-density	88	72	90	67	81	68			78
T9H	TSA	Low-density	8	9	11	15	13	14			12
T52L	TSA	Moderate-density	79	75	155	136	117				112
T52H	TSA	Low-density	36	32	41	48	25	32	18		33
